# Supplementary material for: Diversity Among Clinical and Fresh Produce Isolates of Stenotrophomonas: Insights Through a One Health Perspective
Source: Foods. 2025 Dec 22;15(1):23. doi: 10.3390/foods15010023 (PMC12785630; doi:10.3390/foods15010023)
Supplement: Supplementary file 1 [file foods-15-00023-s001.zip]

Archive with 2 entries (2 files):
- Supplementary Material S1. Virulence factors.xlsx
- Supplementary Material S2. Complete allelic profiles.xlsx
