# Supplementary material for: Diversity Among Clinical and Fresh Produce Isolates of Stenotrophomonas: Insights Through a One Health Perspective
Source: Foods. 2025 Dec 22;15(1):23. doi: 10.3390/foods15010023 (PMC12785630; doi:10.3390/foods15010023)
Supplement: Supplementary file 1 [file foods-15-00023-s001.zip › Supplementary Material S1. Virulence factors.xlsx]

## Sheet: Hoja1
Virulence factor	Sequence	Accesion number (UNIPROT)	Theoretical function
EntA	MQLTGFEGRVALVTGAAGGIGEALVRLLAEAGCTVVATDREAPHVADTRVRSFALDVTDSAAVGALVDRVESSIGPIMLAASVAGVLHMGGVTETGDDDWRRVFAVNTDGVFHVGRALARVMSPRQRGVIVTVSSNAAGVPRHGMAAYAASKAAATMFTRCLGLELAPLGIRCNIVAPGSTLTPMQTGMWQDERGAERVIAGSLETYKAGIPLRKLATPEDIAHSVMFLLSEQAGHVAMSDLYVDGGATLRG	B2FHQ1	Siderophore
KatA	MTTAFGAPVVDNQNSKTAGPRGPLLMEDVWLLEKLANLNREIIPERRMHAKGSGAFGTFTVTHDISKYTRAKLFEKVGKQTEMFARFTTVAGERGAADAERDIRGFALKFYTEEGNWDLVGNNTPVFFLRDPRKFADLNKAVKRDPHTNLRSARNNWDFWTLLPEALLQVTVVMSDRGIPRSFRHMHGFGSHTYSFTNADSERFWVKFHFVSQQGIESLTDAQAQILVGHDRESHGRDLFAAIEKGDFPKWKLFIQVMPELEAETYRIHPFDLTKVWPKSDYPLIEVGQFELNRNPVNWYQDVEQSAFAPSNLVPGIGPSPDKMLQARLFAYSDAQRYRLGVNHHQIPVNAARCPVHSNHRDGAMRVDGNYGGLPHYEPNSYGQWQEQPQYREPPMKIR…	B2FUC3	Catalase
plcN1	MSEPVTDIGRRRLLQAGVAAGLAPLLPSIARAAAIAPAAQTRSLEDLQHIVVFMQENRSFDHYFGTLPGVRGFGDRFVAPAASLQAGGRARSLWLQPDASGTRAIAPFPLDTAAHFGYMRVEGTPHTWADAQRAWDHGRMGHWPKAKQNHSMGYFQRSDMPFQFALADAFTICDAYHCAMQAGTNPNRVFLWTGHNDARARAGGPVIANSHDNFPEHGGHPASYRWTSYVERLQKAGVSWQIYQDMADNFTDNPLAGFEAFRRAYSAAPGHDPQLRARGVSTRGLPQLRQDVLAGRLPQVSFIIADAAGSEHPGPSSPAQGAAYTARVLDALTADPEVWSRTALLLMFDENDGFFDHMPPPAPPSPVDGGWAGASSVSTEGEYHRHPAPGDEKYDAAEL…	B2FL44	Phospholipase
hlyIII	MLTPAETHHTMAGVHAPAIAAMIGGLRVPLPANLLIAMSSTTVASIREEIASALTHGLGAVLALGASAVLITLAAIYGDGWQLAGAIVFGIALLLLYTASTLYHAIQHPVAKGRLKVFDHCAIYLLIAGTYTPFTLIGLRGPWGWGLFTAIWTLALAGVVFKLFYTGRFKRLSTAIYIAMGWLVIVAIKPMLASIDAWTLGWLLAGGVFYTLGTYFYHRESIPYSHAIWHLFVIGGSVCHFVAVTAQVL	A0A7V8JMH1	Haemolysin
Stmpr1	MIKKQNLRINVLAAAVLSMTAVGAVHAAGLPTREPVRQASAAQPGTDRIIVKYRAGSAAAGDRSAKLSTVQSALTRASLAGGTARASTLGPQVVRRLGVGADVIRLQGRLAPAELQRVLKELKADPAVQYAEADVKLRRSELRAGDVQPALAPNDPYYQQYQWHLHNATGGINAPSAWDVSQGEGVVVAVLDTGILPQHPDLVGNLLEGYDFISDAETSRRATNDRVPGAQDYGDWVENDNECYTGSVAEDSSWHGTHVAGTVAEQTNNGVGMAGVAHKAKVLPVRVLGKCGGYLSDIADAITWASGGTVAGVPANANPAEVINMSLGGSGSCDGTYQDAINGAISRGTTVVVAAGNETDNASKYRPASCDGVVTVGATRITGGITYYSNYGSRVDLSG…	Q93IQ4	Protease
Stmpr2	MSQVTQPRVRRVWVVLGASVLSSLLLATPALAGDVHSAGLQSAPTHQRFIVKYRDGSAPVANTTALASSLKSAAAGLASSQGRALGLQEVRKLAVGPTLVRTDRPLDQAESELLMRKLAADPNVEYVEVDQIMRATLTPNDTRLSEQWGFGTSNASINVRPAWDKATGTGVVVAVIDTGITNHPDLNANILPGYDFISDAAMARDGGGRDNNPNDEGDWYGANECGSGIPASNSSWHGTHVAGTVAAVTNNSTGVAGTAFNAKVVPVRVLGKCGGYTSDIADAIVWASGGTVSGVPANANPAEVINMSLGGGGSCSTTYQNAINGAVSRGTTVVVAAGNSNTNVSSSVPANCPNVIAVAATTSAGARASFSNYGTGIDISAPGQSILSTLNTGTTTPGS…	Q6X5Y8	Protease
gspD	MTLRLFPVSFLVALLVGCTTVPAPEVRRDAVLDSHQVVAGDGSHAGVDAEPLGTSSAPQAVIRRGTGTMINRSAAAAPQPSLGNASTGNATFNFEGESVHAVVKAILGDFLGQNYVIAPGVQGTVTLATPKPVSSAQALNLLEMVLGWNNARMVYSAGRYNIVAADQALAGTVSPSTASPANARGFEVRVVPLQYISATEMKKVLEPYARPNAIVNVDNGRNVITLGGTRSELENYLRTVEIFDVDWLSGMSVGVFPIQSGKAEQVAADLEKVFGEESKTPSAGMFRFLPLENANAVLVITPQARYLDQIQQWLDRIDTAGGSARLFSYELRYVKAKDLAERLAEAFANENGRGGRGSSSLAPGASPMDIGSRDGNSNSNFSNTGSSNGSSRGGLGEGT…	A0A349Y8N9	T2SS
tpsB	MNFFPLSSSYAGTHALSKSTPTGRDMTRLPNRRLLALALAAGLALPVLAQAAEPFTASDIRVDGLQRISSGTVFTYLPVERGDVVDDAKTGDTIRALYKTGFFEDVQLDRQGDILVVTVKERPAINKLTVTGNKDIKSEQLLKGLSDIGLSEGGTFDRLSLDRVTQELRRQYNDRGKYNVEITPTVSPLDRNRVDVAIAVKEGKAAKIRHVNLIGTEKFPAEDIMDIWESKEHNWASWYRRDDQYSKEKLSGDLEKLNSWYLDRGYVDFSIDSTQVSISPDKRDMFITAGVTEGEQYKISEIKVTGDTILPQEDVEKMVIQKSGDTFSRALLEFSADGITNSLSNVGYAFAKVNPIPTSNRADRTVAVNMQVVPGPRVAVRRIVFKGNARTSDEVLRRE…	A0A2W6VU90	T5SS
virB	MSSHVAPNVVKTTGGDYLMTWHLEGLPFVGREEWELEHRHNTFNRLLQTLRAPDFVNVAFWVHDIRRRRTLKGKSEYKQRFNQDVSDQYMGMLSSQRIMQNELYLTMIFRPVVAGKRFVEKSANIEKLRAEQEQAVEKLLELAGNVEAVIRDYAPYRLGMYEAKNGVVFSETLELFGYLINRIDEPVPVLSAPVKDYLPVSRHMFSAKTGDFVINTPNGVNHFGAILNIKEYAEGTYPGILNGLKYLDYEYVITHSFSPMGRQDALKVLDRTKGMMISSGDKAVSQIVELDQAMDQLSSGNFVLGEYHFMMTVYGDSQAKLSQNVATTRAELSNAGFVSTKEDLAVTSSFYSQLPGNWRYRTRLANVSSLNFLGLSPLHNFATGKQHNNPWGDCVTTLQ…	A0A3C0XBE2	T4SS
hcp	MQHAFLSIDTIKGESHDDKHKDWIEIQSFSQDLLQPRSATASTSGGTTAARVNLSPIEITKTIDLATTALNQAASNGTTFPKARIEFMRADKDGNAINYYTVELLNVLVHRVTTTVDSEGMPQEVIQLSFGAIKWTYQQQKPEGGVGGKAVAQWSATKNIPNYAV	A0A6P1EKH0	T6SS
AfaD	MKRLTAFCLAAALTSCAAHPNRTTKCQPAQFTYIGTESIDGLTYGRFQVSHNAGQPLQLWVDERRRLNSRTARAEMRRTGEDAWRPYNVILEEITPGAIGLSIGQDEQQSVLFDGDGLFLPGASSAGANYSIVVQDAAGCEHRSATFIP	B2FLJ8	Adhesin
papD	MKAIFPRALLLAAFTLPFCQNALAGVVVNGTRVIYPAQAREVTVQVDNVGDSPALVQAWIDSGDANQTADTSDAPFVLTPPIARVEPGRSQALRLIFSGAQLPTDRESVFWLNVLDVPPAPDNADSGEQNYLQVAFRSRLKLFYRPQGLKGVANDAPAALRWTRTGDRLRVENPSPFHVTLAEVHAVTGSSEKAVEDKGAMVAPKQSLEFAAPAGTDQVRFITINDYGGRVEHTIRLGSTGG	A0A0L8A7D7	Pilus assembly protein PapD
FliC	MAQVINTNTMSLNAQRNLSTSGSSLATTIQRLSSGSRINSAKDDAAGLAISERFGTQIRGTDVAIRNANDGISLAQVAEGSLTEIGNNLQRVRELSVQASNATNSASDRKALQAEVTQLVSEIDRVAKQSDFNGTKLLDGSFSSQLFQVGANAGQAIAIDKTIDAKANALGGAMFDSVSFTIAAPADATTGVKMTGMTITNGAGSAISIADIDVAAQGGADGTKTQDAATKAMVAAINAKIGETGVLAEVDAAGGGKINLSSVKDSVDKNGAFLGIAVETGTWTGIATGPGDITASTTAVAKSFADKIDVSTVKGAQQAMEVVDKALGAINSTRADLGAIQNRFTSVVANLQTSSENLSASRSRIKDTDFAKETAELTRTQILQQAGTAMLAQANQVPQ…	B2FQU5	Flagelin
rmlA	MNQGRKDMTQRKGIILAGGSGTRLYPITKGISKQLLPVYDKPMIYYPLSVLMLAGIRDVLIINTPHEQALFQALLGDGSQWGMNIQYAVQPSPDGLAQAYLIGRDFIDGKPSCLVLGDNIFHGHGLTDVLHSADQRQQGATVFGYWVNDPERYGVAEFDKQGKVVDLVEKPASPRSNYAVTGLYFYDGNASDYAAELKPSPRGELEITDLNQRYLRDGQLQLEALGRGFAWLDTGTHQSLLEASNFIETIQTRQGLQVCCPEEIAFGQGWIDAAQLEALAAPLIKNGYGQYLHKLAVRGVVR	Q1XA63	LPS/exopolysaccharide; biofilm-associated
pilU	MDIGYFLKLMTEKNASDMFLTTGAPVYIKIEGKLYPLGNTGLPPGMVKKIAYSLMDEGQVPQFERELELNMAIALPDAGRFRVNVFKQRGEVGMVIRAIRSRIPSIEELNLPQVLKDVIMTPRGLVLVVGSTGSGKSTSLASMIDHRNSTTTGHILTIEDPIEYLHKHKMSIVNQREVGLDTHAFHNALKNAMREAPDVILIGEILDAETMEAAIAFAETGHLCLATLHSNNADQTIERILNFFPESAHKNVLMNLALNLRAVISQRLVKNKEGRRLPATEVLLNTPMIRDLLRRGQVHEIKAAMEASLEEGMESFDQCLFRLAKAGTIEQEEALRAADSRDGLALKFRLSEGSSGEHDPYADFSAGAPSITHGF	B2FLU2	Type IV pilus retraction/twitching motility protein
spgM	MSGIGEGQRERSLGRSAPLLGVLLVLLAGWFGWSAVQQWRQEANGQALEEARDQAVQGLQEAAAGQLKQLQQQLKNERVQQALQAGDAAAAALAVRESWTGVEQADVLTADLATAYADPATFGYARLALLEQALAEGKPGLRVVRDAGGNRLGLAAPVQLGSLGPAVLYVRQPLLRLTSPLDQVSAPSTGFLGLRQGTHDLVAQGDAGLAESAEALARPVPGTPLRLVAAVPNVEAGPLGLGSLASAIVALLLAFIAVLLVVGRGRLPKSLPLPRRAAVAEADHGPTLSESLQMAPPPVAAASAADTAPPPPPVPAGELAAGIFRAYDIRGVVGSELTPKTAALIGQAIGTVALEQGLREVVIGRDGRLSGPELAAGLAEGLRRTGCAVIDIGLAPTPV…	B2FJW5	Biofilm
smf-1	MLAAAPLAANAADGTITFNGKVTDKTCTISTPGGKDFAVNLPTVSKNTLATAGAVAGRTPFAINLTKCSAGNVATYFEPGSTVDFNTGRLLNQASANAATNVQLQLLGSNNQVLPIKAAGAGLAQTNSQWVTVGTDGSADLNYYAEYYATAAATPGDVTSSVKYTIIYN	B2FNJ0	Major fimbrial subunit pilus
HgbB	MRSADFVSALYWNYMKYVSNTARRNTLAVALISALMAAAPAMAQDKATNLDKITVTGSLIPQTQVETQTPVMSITAEDIQTRGFSSVAEVLQQSSLTTGGLQGGQTSGSFTQGAEAAGMFGLNPGYTKYLINGRPMLSYPALYNGSDTFNNISGIPIDIVERIEVLPGGQSSLYGSDAIAGVVNIILKERMDGGTMTVRGGTYTEGGGSNIRFSAAKGFNAFDDRFHALVNVQIENGSPIWGYQRDITKQNNPVGYTAQVPSNDFAVITNADNKLLMMDPSRCANVAGLYDGTTVVGKRTSGESCGSVYSAGYKTLKNGKNSGQFYSSMTFDVNDNFQLFADVLYSKEKTEFTSGSSALWWGTKSVMGGFYDQGIGKVVNLQRAFAPEEIGPGHYNNIL…	CCP12610.1	Hemoglobin and hemoglobin-haptoglobin-binding protein B
zot	MPIEIFTGQPGNGKTALMMERLLKESKDGTRPLFAAGIDGLQPGLATALDDARDWNAKDAEGNHIVPDGSLIFVDEAWKWFGHLHDATKQATPKHVLDLAEHRHRGLDFVWTLQQPNQLYPFVRGLIGSHSHVVRRFGTKFIDVFRWGELQEDIKSSGKRELAQRTTRLLPSASFGSYKSAEVHTIKAKLPLKLMALPVIVVVAIYLAWAAWTRLDEDGKSPIGAGAGQQSATADAGGSPQGFGASQKSEPRWQSASEYATDHLPRIATMPWTAPVFDERPAVSDPLLVCMSSGPGLDGLGNRSEGSCTCVTEQGTAYDISQPECRTLARHGPVYNPYRQRSDQAMQQQQPQMAVQGQGTLGGMNGSVIQRQTRSLGTFPESQPYETQTKVPTTTRDM	A0A3N1KFG7	Zonular occludens toxin
fhaB	MNTIYRLVFNRALRVWQVASELVKGGGGLVGHVPGRQSVALSPLGFALMCSLGWVSLGTPALAQSDARIISDPNAPGRERPTMVTEPNGVPMVNITTPSAAGVSRNRYSQFDVGRDGVILNNARGQVQTQLGGWVQGNPWLATGSARVILNEVNGPASRLNGYVEVAGQRAEVIIANPAGIQVNGGGFLNASRVTLTTGTPMFTGAGALEGYRVTGGAIQIDGDGLDTSRADYTDLITRSLQVNAGIWANQLQATLGNNVVSADHSQASATAASGEAPAFALDVGALGGMFANKIWLVGNEHGVGVRNAGSIGAQAGELVVTVDGRLENTGALQSRQNMRVQASGDLANGGTIAAKREVAITAGGTLDNSGGTLNAQRLQVEAHGLRNHGGAIEQTGAQ…	A0A246IDD6	Filamentous haemagglutinin
