# Supplementary material for: Diversity Among Clinical and Fresh Produce Isolates of Stenotrophomonas: Insights Through a One Health Perspective
Source: Foods. 2025 Dec 22;15(1):23. doi: 10.3390/foods15010023 (PMC12785630; doi:10.3390/foods15010023)
Supplement: Supplementary file 1 [file foods-15-00023-s001.zip › Supplementary Material S2. Complete allelic profiles.xlsx]

## Sheet: Hoja 1
		MLST ALELLES
AISLADO	CONCATENATED GENES	atpD	gapA	guaA	mutM	nuoD	ppsA	recA	EXACT	CLOSEST
LE42E1	>LE42E1 CGCGGCATCTCCGTGCCGGTCGGCGCTGGCACCCTGGGCCGCATCATGGACGTGCTCGGCCGTCCGATTGACGAAGCCGGCCCGGTGGCCGCCAGCGACAGCTGGGAAATCCACCGTGCGGCCCCGTCGTACGAAGACCAGTCCCCGGCCACCGAACTGCTGGAAACCGGCATCAAGGTCATCGACCTGATGTGCCCGTTCGCCAAGGGCGGCAAGGTCGGCCTGTTCGGCGGCGCCGGCGTCGGCAAGACCGTCAACATGATGGAACTGATCAACAACATCGCCAAGGCGCACAGCGGTCTGTCCGTGTTCGCCGGCGTGGGTGAGCGTACCCGTGAGGGCAACGACTTCTACCACGAAATGAAGGACTCCAACGTCCTGGAC-------…	116	8	341	81	18	N	16	-	4/6 1083
CI04E2	>CI04E2 CGCGGCATCTCCGTGCCGGTCGGCGCTGGCACCCTGGGCCGCATCATGGACGTGCTCGGCCGTCCGATTGACGAAGCCGGCCCGGTGGCCGCCAGCGACAGCTGGGAAATCCACCGTGCGGCCCCGTCGTACGAAGACCAGTCCCCGGCCACCGAACTGCTGGAAACCGGCATCAAGGTCATCGACCTGATGTGCCCGTTCGCCAAGGGCGGCAAGGTCGGCCTGTTCGGCGGCGCCGGCGTCGGCAAGACCGTCAACATGATGGAACTGATCAACAACATCGCCAAGGCGCACAGCGGTCTGTCCGTGTTCGCCGGCGTGGGTGAGCGTACCCGTGAGGGCAACGACTTCTACCACGAAATGAAGGACTCCAACGTCCTCGAC-------…	89	167	N	211	4	N	137	-	4/7 1013
ZA29E2	>ZA29E2 CGCGGCATCTCCGTGCCGGTCGGCGCTGGCACCCTGGGCCGCATCATGGACGTGCTCGGCCGTCCGATTGACGAAGCCGGCCCGGTGGCCGCCAGCGACAGCTGGGAAATCCACCGTGCGGCCCCGTCGTACGAAGACCAGTCCCCGGCCACCGAACTGCTGGAAACCGGCATCAAGGTCATCGACCTGATGTGCCCGTTCGCCAAGGGCGGCAAGGTCGGCCTGTTCGGCGGCGCCGGCGTCGGCAAGACCGTCAACATGATGGAACTGATCAACAACATCGCCAAGGCGCACAGCGGTCTGTCCGTGTTCGCCGGCGTGGGTGAGCGTACCCGTGAGGGCAACGACTTCTACCACGAAATGAAGGACTCCAACGTCCTCGAC-------…	89	167	N	211	4	N	137	-	4/7 1013
CI11E	>CI11E CGCGGCATCTCCGTGCCGGTCGGCGCTGGCACCCTGGGCCGCATCATGGACGTGCTCGGCCGTCCGATTGACGAAGCCGGCCCGGTGGCCGCCAGCGACAGCTGGGAAATCCACCGTGCGGCCCCGTCGTACGAAGACCAGTCCCCGGCCACCGAACTGCTGGAAACCGGCATCAAGGTCATCGACCTGATGTGCCCGTTCGCCAAGGGCGGCAAGGTCGGCCTGTTCGGCGGCGCCGGCGTCGGCAAGACCGTCAACATGATGGAACTGATCAACAACATCGCCAAGGCGCACAGCGGTCTGTCCGTGTTCGCCGGCGTGGGTGAGCGTACCCGTGAGGGCAACGACTTCTACCACGAAATGAAGGACTCCAACGTCCTCGAC--------…	89	167	N	211	N	N	137	-	4/7 1013
AG41E	>AG41E CGCGGCATTTCGGTGCCGGTCGGCGCCGGCACCCTGGGCCGCATCATGGACGTGCTGGGCCGTCCGATCGACGAAGCCGGCCCGGTCGCTGCCAGCGACAACTGGGAAATCCACCGCGCTGCGCCGTCGTATGAAGACCAGTCCCCGGCCACCGAGCTGCTGGAAACCGGCATCAAGGTCATCGACCTGATGTGCCCGTTCGCCAAGGGCGGCAAGGTCGGCCTGTTCGGCGGCGCCGGCGTCGGCAAGACCGTCAACATGATGGAGCTGATCAACAACATCGCCAAGGCGCACAGCGGCCTGTCCGTGTTCGCCGGCGTGGGCGAGCGTACCCGTGAGGGCAACGACTTCTACCACGAAATGAAGGACTCCAACGTCCTGGAC--------…	11	75	N	61	82	31	65	-	6/7 966
MA16E2	>MA16E2 CGCGGCATCTCCGTGCCGGTCGGCGCTGGCACCCTGGGCCGCATCATGGACGTGCTCGGCCGCCCGATCGACGAAGCCGGTCCGGTCGCCTCCAGCGACACCTGGGAAATCCACCGCGCTGCTCCGTCGTATGAAGACCAGTCCCCGGCCACCGAGCTGCTGGAAACCGGCATCAAGGTCATCGACCTGATGTGCCCGTTCGCCAAGGGCGGCAAGGTCGGCCTGTTCGGCGGCGCCGGCGTCGGCAAGACCGTCAACATGATGGAACTGATCAACAACATCGCCAAGGCGCACAGCGGTCTGTCCGTGTTCGCCGGCGTGGGTGAGCGTACCCGTGAGGGCAACGACTTCTACCACGAGATGAAGGACTCCAACGTCCTGGAC-------…	N	N	N	N	N	N	N	-	-
LE16E1	>LE16E1 CGCGGCATCTCCGTGCCGGTCGGCGCTGGCACCCTGGGCCGCATCATGGACGTGCTCGGCCGCCCGATCGACGAAGCCGGTCCGGTCGCCTCCAGCGACACCTGGGAAATCCATCGCGCTGCTCCGTCGTATGAAGACCAGTCCCCGGCCACCGAGCTGCTGGAAACCGGCATCAAGGTCATCGACCTGATGTGCCCGTTCGCCAAGGGCGGCAAGGTCGGCCTGTTCGGCGGCGCCGGCGTCGGCAAGACCGTCAACATGATGGAACTGATCAACAACATCGCCAAGGCGCACAGCGGTCTGTCCGTGTTCGCCGGCGTGGGTGAGCGTACCCGTGAGGGCAACGACTTCTACCACGAGATGAAGGACTCCAACGTCCTGGAC-------…	N	N	N	N	N	190	N	-	-
TO26E	>TO26E CGCGGCATCTCCGTGCCGGTCGGCGCTGGCACCCTGGGCCGCATCATGGACGTGCTCGGCCGCCCGATCGACGAAGCCGGTCCGGTCGCCTCCAGCGACACCTGGGAAATCCATCGCGCTGCTCCGTCGTATGAAGACCAGTCCCCGGCCACCGAGCTGCTGGAAACCGGCATCAAGGTCATCGACCTGATGTGCCCGTTCGCCAAGGGCGGCAAGGTCGGCCTGTTCGGCGGCGCCGGCGTCGGCAAGACCGTCAACATGATGGAACTGATCAACAACATCGCCAAGGCGCACAGCGGTCTGTCCGTGTTCGCCGGCGTGGGTGAGCGTACCCGTGAGGGCAACGACTTCTACCACGAGATGAAGGACTCCAACGTCCTGGAC--------…	N	159	N	N	N	N	154	-	-
PJ15E	>PJ15E CGCGGCATCTCCGTGCCGGTCGGCGCTGGCACCCTGGGCCGCATCATGGACGTGCTCGGCCGCCCGATCGACGAAGCCGGTCCGGTCGCCTCCAGCGACACCTGGGAAATCCATCGCGCTGCTCCGTCGTATGAAGACCAGTCCCCGGCCACCGAGCTGCTGGAAACCGGCATCAAGGTCATCGACCTGATGTGCCCGTTCGCCAAGGGCGGCAAGGTCGGCCTGTTCGGCGGCGCCGGCGTCGGCAAGACCGTCAACATGATGGAACTGATCAACAACATCGCCAAGGCGCACAGCGGTCTGTCCGTGTTCGCCGGCGTGGGTGAGCGTACCCGTGAGGGCAACGACTTCTACCACGAGATGAAGGACTCCAACGTCCTGGAC--------…	N	159	N	N	N	N	154	-	-
PI29E2	>PI29E2 CGCGGCATCTCCGTGCCGGTCGGCGCTGGCACCCTGGGCCGCATCATGGACGTGCTCGGCCGCCCGATCGACGAAGCCGGTCCGGTCGCCTCCAGCGACACCTGGGAAATCCATCGCGCTGCTCCGTCGTATGAAGACCAGTCCCCGGCCACCGAGCTGCTGGAAACCGGCATCAAGGTCATCGACCTGATGTGCCCGTTCGCCAAGGGCGGCAAGGTCGGCCTGTTCGGCGGCGCCGGCGTCGGCAAGACCGTCAACATGATGGAACTGATCAACAACATCGCCAAGGCGCACAGCGGTCTGTCCGTGTTCGCCGGCGTGGGTGAGCGTACCCGTGAGGGCAACGACTTCTACCACGAGATGAAGGACTCCAACGTCCTGGAC-------…	N	159	N	N	N	N	154	-	-
HSM1	>HSM1 CGTGGCATCTCGGTGCCGGTCGGCGCCGGCACCCTGGGCCGCATCATGGACGTGCTCGGTCGTCCGATCGACGAAGCCGGCCCGGTGGCCGCCAGCGACAGCTGGGAAATCCACCGTGCGGCCCCGTCGTACGAAGACCAGTCCCCGGCCACCGAACTGCTGGAAACCGGCATCAAGGTCATCGACCTGATGTGCCCGTTCGCCAAGGGCGGCAAGGTCGGCCTGTTCGGCGGCGCCGGCGTCGGCAAGACCGTCAACATGATGGAGCTGATCAACAACATCGCCAAGGCGCACAGCGGTCTGTCCGTGTTCGCCGGCGTGGGTGAGCGTACCCGTGAGGGCAACGACTTCTACCACGAAATGAAGGACTCCAACGTCCTCGAC---------…	3	4	24	7	7	22	7	31	-
HSM2	>HSM2 CGTGGCATCTCGGTGCCGGTCGGCGCCGGCACCCTGGGCCGCATCATGGACGTGCTCGGTCGTCCGATCGACGAAGCCGGCCCGGTGGCCGCCAGCGACAGCTGGGAAATCCACCGTGCGGCCCCGTCGTACGAAGACCAGTCCCCGGCCACCGAACTGCTGGAAACCGGCATCAAGGTCATCGACCTGATGTGCCCGTTCGCCAAGGGCGGCAAGGTCGGCCTGTTCGGCGGCGCCGGCGTCGGCAAGACCGTCAACATGATGGAGCTGATCAACAACATCGCCAAGGCGCACAGCGGTCTGTCCGTGTTCGCCGGCGTGGGTGAGCGTACCCGTGAGGGCAACGACTTCTACCACGAAATGAAGGACTCCAACGTCCTCGAC---------…	3	1	84	57	25	82	6	115	-
HSM3	>HSM3 CGTGGCATCTCGGTGCCGGTCGGCGCCGGCACCCTGGGCCGCATCATGGACGTGCTCGGCCGTCCGATCGACGAAGCCGGCCCGGTGGCCGCCAGCGACAGCTGGGAAATCCACCGTGCGGCCCCGTCGTACGAAGACCAGTCCCCGGCCACCGAACTGCTGGAAACCGGCATCAAGGTCATCGACCTGATGTGCCCGTTCGCCAAGGGCGGCAAGGTCGGCCTGTTCGGCGGCGCCGGCGTCGGCAAGACCGTCAACATGATGGAACTGATCAACAACATCGCCAAGGCGCACAGCGGTCTGTCCGTGTTCGCCGGCGTGGGTGAGCGTACCCGTGAGGGCAACGACTTCTACCACGAAATGAAGGACTCCAACGTCCTCGAC---------…	5	22	9	4	27	5	7	5	-
HSM4	>HSM4 CGTGGCATCTCGGTGCCGGTCGGCGCCGGCACCCTGGGCCGCATCATGGACGTGCTCGGCCGTCCGATCGACGAAGCCGGCCCGGTGGCCGCCAGCGACAGCTGGGAAATCCACCGTGCGGCCCCGTCGTACGAAGACCAGTCCCCGGCCACCGAACTGCTGGAAACCGGCATCAAGGTCATCGACCTGATGTGCCCGTTCGCCAAGGGCGGCAAGGTCGGCCTGTTCGGCGGCGCCGGCGTCGGCAAGACCGTCAACATGATGGAACTGATCAACAACATCGCCAAGGCGCACAGCGGTCTGTCCGTGTTCGCCGGCGTGGGTGAGCGTACCCGTGAGGGCAACGACTTCTACCACGAAATGAAGGACTCCAACGTCCTCGAC---------…	5	94	122	79	70	105	85	172	-
HSM5	>HSM5 CGCGCCATCTCGGTGCCGGTCGGCGCAGGCACCCTGGGCCGCATCATGGACGTGCTCGGTCGCCCGATCGACGAAGCCGGTCCGGTGGCTGCCAGTGATACCTGGGAAATCCATCGTTCGGCCCCGTCGTACGAAGACCAGTCCCCGGCTACCGAGCTGCTGGAAACCGGCATCAAGGTCATCGACCTGATGTGCCCGTTCGCCAAGGGCGGCAAGGTCGGCCTGTTCGGCGGCGCCGGCGTCGGCAAGACCGTCAACATGATGGAACTGATCAACAACATCGCCAAGGCGCACAGCGGTCTGTCCGTGTTCGCCGGCGTGGGTGAGCGTACCCGTGAGGGCAACGACTTCTACCACGAGATGAAGGACTCCAACGTCCTGGAC---------…	53	N	N	N	10	N	N	-	-
HSM6	>HSM6 CGCGGCATCTCCGTGCCGGTTGGCGCCGGCACCCTGGGCCGCATCATGGACGTGCTCGGCCGTCCGATCGACGAAGCCGGCCCGGTGGCCGCCAGTGACAACTGGGAAATCCACCGTGCGGCCCCGTCGTACGAAGACCAGTCCCCGGCCACCGAGCTGCTGGAAACCGGCATCAAGGTCATCGACCTGATGTGCCCGTTCGCCAAGGGCGGCAAGGTCGGCCTGTTCGGCGGCGCCGGCGTCGGCAAGACCGTCAACATGATGGAGCTGATCAACAACATCGCCAAGGCGCACAGCGGTCTGTCCGTGTTCGCCGGCGTGGGTGAGCGTACCCGTGAGGGCAACGACTTCTACCACGAAATGAAGGACTCCAACGTCCTGGAC---------…	272	N	N	N	297	N	351	-	3/7 1916
HSM7	>HSM7 CGTGGCATCTCGGTGCCGGTCGGCGCCGGCACCCTGGGCCGCATCATGGACGTGCTCGGCCGTCCGATCGACGAAGCCGGCCCGGTGGCCGCCAGCGACAGCTGGGAAATCCACCGTGCGGCCCCGTCGTACGAAGACCAGTCCCCGGCCACCGAACTGCTGGAAACCGGCATCAAGGTCATCGACCTGATGTGCCCGTTCGCCAAGGGCGGCAAGGTCGGCCTGTTCGGCGGCGCCGGCGTCGGCAAGACCGTCAACATGATGGAACTGATCAACAACATCGCCAAGGCGCACAGCGGTCTGTCCGTGTTCGCCGGCGTGGGTGAGCGTACCCGTGAGGGCAACGACTTCTACCACGAAATGAAGGACTCCAACGTCCTCGAC---------…	5	22	9	4	27	5	7	5	-
HSM8	>HSM8 CGTGGCATCTCGGTGCCGGTCGGCGCCGGCACCCTGGGCCGCATCATGGACGTGCTCGGTCGTCCGATCGACGAAGCCGGCCCGGTGGCCGCCAGCGACAGCTGGGAAATCCACCGTGCGGCCCCGTCGTACGAAGACCAGTCCCCGGCCACCGAACTGCTGGAAACCGGCATCAAGGTCATCGACCTGATGTGCCCGTTCGCCAAGGGCGGCAAGGTCGGCCTGTTCGGCGGCGCCGGCGTCGGCAAGACCGTCAACATGATGGAGCTGATCAACAACATCGCCAAGGCGCACAGCGGTCTGTCCGTGTTCGCCGGCGTGGGTGAGCGTACCCGTGAGGGCAACGACTTCTACCACGAAATGAAGGACTCCAACGTCCTCGAC---------…	3	4	24	7	7	22	7	31	-
HSM9	>HSM9 CGTGGCATCTCGGTGCCGGTCGGCGCCGGCACCCTGGGCCGCATCATGGACGTGCTCGGCCGTCCGATCGACGAAGCCGGCCCGGTGGCCGCCAGCGACAGCTGGGAAATCCACCGTGCGGCCCCGTCGTACGAAGACCAGTCCCCGGCCACCGAACTGCTGGAAACCGGCATCAAGGTCATCGACCTGATGTGCCCGTTCGCCAAGGGCGGCAAGGTCGGCCTGTTCGGCGGCGCCGGCGTCGGCAAGACCGTCAACATGATGGAACTGATCAACAACATCGCCAAGGCGCACAGCGGTCTGTCCGTGTTCGCCGGCGTGGGTGAGCGTACCCGTGAGGGCAACGACTTCTACCACGAAATGAAGGACTCCAACGTCCTCGAC---------…	5	94	122	79	70	105	85	172	-
N: new allele
